# Supplementary material for: Integrated genomic analysis of biological gene sets with applications in lung cancer prognosis
Source: BMC Bioinformatics. 2017 Jul 11;18:336. doi: 10.1186/s12859-017-1737-2 (PMC5505153; doi:10.1186/s12859-017-1737-2)
Supplement: Supplementary file 2 — iNote installable R package. (TAR 319 kb) [file 12859_2017_1737_MOESM2_ESM.tar]

Archive with 27 entries (23 files):
- iNOTE/DESCRIPTION
- iNOTE/NAMESPACE
- iNOTE/R
- iNOTE/R/TEtest.omnibus.R
- iNOTE/R/iNOTE-internal.R
- iNOTE/R/inote.R
- iNOTE/R/itegs.R
- iNOTE/R/my.TEtest.R
- iNOTE/R/qp.approx.R
- iNOTE/R/weight1.R
- iNOTE/build
- iNOTE/build/partial.rdb
- iNOTE/data
- iNOTE/data/CPG.rda
- iNOTE/data/GE.rda
- iNOTE/data/X.rda
- iNOTE/data/Y.rda
- iNOTE/data/test.pw.info.rda
- iNOTE/man
- iNOTE/man/CPG.Rd
- iNOTE/man/GE.Rd
- iNOTE/man/X.Rd
- iNOTE/man/Y.Rd
- iNOTE/man/iNOTE-package.Rd
- iNOTE/man/inote.Rd
- iNOTE/man/itegs.Rd
- iNOTE/man/test.pw.info.Rd
