# Supplementary material for: Integrated genomic analysis of biological gene sets with applications in lung cancer prognosis
Source: BMC Bioinformatics. 2017 Jul 11;18:336. doi: 10.1186/s12859-017-1737-2 (PMC5505153; doi:10.1186/s12859-017-1737-2)
Supplement: Supplementary file 2 — iNote installable R package. (TAR 319 kb) [file 12859_2017_1737_MOESM2_ESM.tar › iNOTE/DESCRIPTION]

Package: iNOTE
Type: Package
Title: Integrative Network Omnibus Total Effect Test
Version: 1.0
Date: 2017-06-05
Author: Su H. Chu <su_chu@brown.edu>
	Yen-Tsung Huang <ythuang@stat.sinica.edu.tw>
Maintainer: Su H. Chu <su_chu@brown.edu>
Description: Integrated joint analysis of multiple platform genomic data across biological gene sets or pathways using powerful variance-component based testing procedures.
License: GPL(>=2)
Depends: CompQuadForm, plyr, mixtools
NeedsCompilation: no
Encoding: UTF-8
Packaged: 2017-06-07 00:26:00 UTC; shchu
