# Supplementary material for: Integrated genomic analysis of biological gene sets with applications in lung cancer prognosis
Source: BMC Bioinformatics. 2017 Jul 11;18:336. doi: 10.1186/s12859-017-1737-2 (PMC5505153; doi:10.1186/s12859-017-1737-2)
Supplement: Supplementary file 2 — iNote installable R package. (TAR 319 kb) [file 12859_2017_1737_MOESM2_ESM.tar › iNOTE/NAMESPACE]

export(inote, itegs)
importFrom("stats", "binomial", "glm", "pchisq", "pnorm", "predict", "qchisq", "qnorm", "rnorm", "sd", "var")
import("CompQuadForm")
import("plyr")
import("mixtools")
