# Supplementary material for: Integrated genomic analysis of biological gene sets with applications in lung cancer prognosis
Source: BMC Bioinformatics. 2017 Jul 11;18:336. doi: 10.1186/s12859-017-1737-2 (PMC5505153; doi:10.1186/s12859-017-1737-2)
Supplement: Supplementary file 2 — iNote installable R package. (TAR 319 kb) [file 12859_2017_1737_MOESM2_ESM.tar › iNOTE/R/iNOTE-internal.R]

.Random.seed <-
c(403L, 48L, -889734030L, -1626205293L, -826127028L, 1341750878L, 
-886632748L, -142014522L, -768522187L, 679632884L, 1004173061L, 
-1616058496L, -1295515587L, 561634159L, -1417749457L, 2057595994L, 
299806957L, 1715847387L, 120126749L, -2001140968L, 1559640231L, 
-464773168L, 2105391601L, 1083845949L, -930059997L, -318771190L, 
254020222L, -1035431736L, -1891007183L, -269578996L, 1545562799L, 
2003416601L, -1246392051L, 1525469427L, 1293620247L, -1977885178L, 
485735717L, 450160388L, -165150080L, -1960281805L, -185207103L, 
-372419662L, 1624875749L, 1785785262L, 227531716L, -1020739642L, 
1603790640L, -51471285L, 1978252608L, -1752486552L, 1428464031L, 
-290184787L, -926244335L, 1111670786L, -892476182L, -2090645682L, 
1258130528L, -984376574L, 1008061675L, -1277055228L, -1761317699L, 
517864989L, -1451622776L, 359194085L, -138092578L, 282819059L, 
1044867816L, -2136747911L, -148568903L, -1537418347L, 1574228271L, 
-1864155147L, -541160012L, -747102460L, 418799882L, 23451109L, 
-763975649L, 1537347338L, -1260820594L, 445784133L, -1402592898L, 
89294228L, 1978064906L, -1051894819L, 637306117L, -1692273862L, 
1216862778L, -480670418L, -234669729L, -252436846L, -570327745L, 
1862639081L, -1254432592L, -346655377L, -1134840269L, -686987119L, 
1729792598L, 769210919L, 957266777L, 109719703L, 1773970451L, 
553779840L, 689932168L, 1550032563L, 1378293552L, -1280115650L, 
-868322046L, -2025397698L, 886044083L, -415742809L, 287807833L, 
837728865L, -979523868L, 2135785950L, 835465404L, -728829342L, 
-2095205300L, 938928797L, -535616160L, -121424892L, -1836074687L, 
709563805L, 2055221493L, 343597780L, -481826006L, 1194182188L, 
1276431345L, -1875920589L, 995894939L, 898505624L, -976614923L, 
110986463L, 1010615770L, 592758575L, 1524424691L, -1675019406L, 
-634780776L, -508253850L, -1932297069L, 872128035L, 370151272L, 
-1428936892L, 1621565919L, -315077166L, -1755818454L, 965945515L, 
-1678188784L, -9238039L, -2886071L, -349461241L, -1134500318L, 
-1866208255L, 1544939713L, 1908212199L, -510788645L, -996546035L, 
203330596L, 308388210L, 2050178670L, -74421162L, -1312930337L, 
-1108096234L, 152244329L, 1439447490L, -905924932L, -445821497L, 
-181443070L, 1498476286L, -99201454L, 1571937102L, -1593103184L, 
1981223067L, -1800129849L, -1977349722L, -1316589331L, 1747489540L, 
-792811012L, -250534568L, 1994585590L, 809692707L, 332113924L, 
1718294454L, 886056380L, 1975890347L, 1239576457L, -324727341L, 
690212920L, 1696560126L, -1374394687L, -1094994614L, 2048327750L, 
-1526432541L, 2115587679L, 209493697L, 1458107766L, -37245003L, 
-1960235120L, -877639076L, -309411519L, -2044870601L, 1897505604L, 
-80307882L, -1282008543L, 963115193L, -2001556825L, 1459823913L, 
-1953182875L, 1636289867L, 197220220L, -208527401L, -1842374124L, 
2011439522L, 2015055005L, 1172233745L, 1144539147L, -245744198L, 
-1000366476L, -1073201879L, -880687769L, 1546504289L, -141746883L, 
-6223188L, 26605422L, 361125936L, -455462559L, 216464334L, 304957603L, 
-1975424627L, 1721036875L, -771615161L, 1855664277L, 846370393L, 
-834595494L, 575402040L, 1133426940L, 949419900L, 1175744695L, 
-2026148271L, 1832715608L, 1098981906L, -2110739884L, -711955257L, 
486186443L, 823815795L, -1010816621L, -871721143L, 1751884887L, 
1645897156L, 1817967074L, 423022256L, -1334098851L, -1917019006L, 
2121964089L, 934378877L, -1303175198L, 1833524715L, 1666922402L, 
1002762148L, -783684252L, 173772267L, 1718541514L, 2120367701L, 
113461559L, -347976021L, -830553119L, 1425158399L, 186176588L, 
1776905814L, 1385783266L, -2001344963L, 1843864261L, -358588014L, 
-2093227406L, -281783091L, 430796885L, -134276729L, 951850610L, 
886470950L, 215142461L, 1660049689L, -807743982L, -1118799031L, 
1193730853L, -317229462L, -295317344L, -1930656397L, -1566053066L, 
350686947L, -1695592435L, -846535287L, -462541624L, -1220208394L, 
-779398703L, -123645923L, -790055828L, -81407120L, 230143385L, 
-1629240269L, -1939262017L, 744784238L, -1910851781L, 423256555L, 
490142335L, -1481918993L, -2011591153L, 1506639368L, -928555366L, 
-1108817652L, -223145959L, 551644583L, -1133570176L, -1109817689L, 
-1909730358L, -2147011903L, 376243673L, 1732024667L, 1616655332L, 
-1852828299L, -857404498L, -1358701042L, 1233052875L, -2132681746L, 
1546129092L, -230571963L, 564363687L, -1416851656L, 659091078L, 
425042499L, -956502921L, -190348306L, 989541945L, 1113590767L, 
-1007419212L, -1787356943L, -383076766L, -1558805702L, -1873445019L, 
1902973553L, -744141780L, 2051731424L, 1847646244L, -844980777L, 
-270757094L, 1088733742L, 17012154L, -1215328133L, -1833718929L, 
-1923819817L, 1030321536L, -996958274L, -109982318L, -1634223525L, 
-676958845L, 801055031L, 1916912660L, 773058170L, 1615511054L, 
-1319756542L, -111514130L, -1796764484L, -1824785858L, -840287000L, 
1510284363L, -1518700046L, -692118996L, 2093714088L, 337533051L, 
911188837L, 613506422L, 1864945880L, 1729858938L, -1130486646L, 
-477934343L, -2133903539L, 1523090992L, 480652079L, -522392391L, 
591204173L, 1304744619L, -1084081923L, -652736125L, -394331601L, 
54096704L, 46859458L, -693998649L, -1562559147L, -1651625477L, 
51460527L, 96262060L, 246984632L, -416365387L, -863501306L, 1995392453L, 
34598005L, -179415089L, -2011241957L, -1208243503L, 1614149458L, 
1248732562L, 1476559693L, -744135650L, 49532144L, 1534718380L, 
1766425386L, 485649633L, -1015344601L, -635726250L, 1824351565L, 
-1318151753L, 735663022L, 1839868685L, -1760600516L, 1131795735L, 
-829201591L, 1756993216L, -1589677631L, 1783600787L, -403455423L, 
866001544L, 774423147L, -1662196223L, 493814561L, -1446632276L, 
1372420782L, 1091298399L, -1437737265L, -932954885L, -1137140038L, 
49723270L, -656441073L, 125722247L, 1649879130L, -4946075L, -661340455L, 
1384527651L, 1578363910L, 309822671L, -823675706L, 75764886L, 
1223531041L, -2092453212L, -951824992L, -1412036250L, -1759122363L, 
-70943170L, 369225316L, 855090685L, -1237737128L, 1911810906L, 
-758281425L, 592838906L, -1440904248L, 1741313220L, -1415616385L, 
-1972853494L, -1810693718L, -1138062899L, -482536617L, -1315721298L, 
-1957564267L, -357464364L, 2098628859L, 55490547L, 1326025182L, 
128581705L, -396232481L, 166376506L, 583401470L, 829218279L, 
981830699L, -2075218622L, 297622553L, -1861716574L, -1310943766L, 
-804657030L, 158549043L, 102837187L, -2012107172L, 423149049L, 
-753487244L, 930894369L, 204033429L, 378199799L, -177676921L, 
1847105590L, -1373650640L, 1652488502L, 1662420553L, -690956459L, 
778503918L, -629494871L, 2023384494L, 1337743990L, -120452645L, 
1316351813L, 1300729010L, -2110801390L, -1366960719L, 1594793724L, 
-2047834310L, 654165972L, 759218612L, -1299782024L, 1818574138L, 
-258864160L, 1856075161L, 18711332L, 1129039373L, 1054132330L, 
1187246995L, -1323403327L, -1987636799L, -108383614L, 1608036969L, 
-305035629L, -1898060762L, 543322696L, 583061124L, -95491069L, 
-387580754L, -1253182339L, 1083060837L, 176719814L, 674876492L, 
-911864487L, 582372236L, -1002076504L, -1508790597L, -475391279L, 
2127622971L, -994869520L, -1792615151L, 343357894L, -1873463339L, 
-2090773336L, 582213597L, 67954983L, -1606909360L, 115687548L, 
-1675930654L, 892823312L, -1363333287L, 2146899559L, 280888304L, 
624482125L, 1944568493L, -1537917656L, 1336762948L, -1674297413L, 
-1898410252L, -1210582159L, 1641142123L, -1935233478L, -1238296064L, 
1578236513L, -1011424355L, 169097959L, -194827821L, 545882487L, 
1606048272L, -271838428L, -1795425894L, -1324441614L, 1580977703L, 
2056655998L, -232544436L, -2061630993L, 1092551114L, 376238880L, 
1033073872L, -918822489L, -2069351220L, 1149988424L, 1048720745L, 
489029272L, -1483828469L, 332822100L, -914090767L, 596260929L, 
1375671797L, -1566233882L, 113999400L, 1620942112L, 379637074L, 
-501936302L, -1457444394L, 633624614L, -1648636289L, 388012177L, 
2141773762L, -1523887332L, -1627054408L, 2145212467L, -767517527L, 
2027085496L, -201052697L, -1646836810L, 213040356L, 182839155L, 
776724463L, -2136259880L, 1461103360L, -306290263L, 43945096L, 
231757520L, 86772828L, 1517144824L, 301635505L, 1253869989L, 
-1438396637L, 49744218L, -2104632887L, 522960765L, -1407039993L, 
1728800757L, 750143178L, 1237715022L, 1012428960L, 164384319L, 
1739175841L, 694659629L, -400429674L, -503613220L, -430687691L, 
-1092528475L, 789969835L)
