# Supplementary material for: Integrated genomic analysis of biological gene sets with applications in lung cancer prognosis
Source: BMC Bioinformatics. 2017 Jul 11;18:336. doi: 10.1186/s12859-017-1737-2 (PMC5505153; doi:10.1186/s12859-017-1737-2)
Supplement: Supplementary file 2 — iNote installable R package. (TAR 319 kb) [file 12859_2017_1737_MOESM2_ESM.tar › iNOTE/R/qp.approx.R]

qp.approx <-
function(q, q.00){
  Q.00=q.00
  EQ=mean(Q.00)
  VQ=var(Q.00)
  kappa=VQ/(2*EQ)
  nu=2*(EQ)^2/VQ
  return(p=pchisq(q/kappa, df=nu, lower.tail=F))
}
