# Supplementary material for: Integrated genomic analysis of biological gene sets with applications in lung cancer prognosis
Source: BMC Bioinformatics. 2017 Jul 11;18:336. doi: 10.1186/s12859-017-1737-2 (PMC5505153; doi:10.1186/s12859-017-1737-2)
Supplement: Supplementary file 2 — iNote installable R package. (TAR 319 kb) [file 12859_2017_1737_MOESM2_ESM.tar › iNOTE/man/GE.Rd]

\name{GE}
\alias{GE}
\docType{data}
\title{SRC Signaling Pathway mRNA Expression Data in TCGA}
\description{TCGA lung cancer patient mRNA expression data for genes in the SRC signaling pathway geneset identified Gautschi et al (2008).
}
\usage{data(GE)}
\format{
  A named matrix with 249 subject rows and 8 mRNA expression columns (one column per gene in the SRC signaling pathway).
}
\details{Genomic data were extracted from lung cancer patients (adenocarcinoma or squamous cell carcinoma) in The Cancer Genome Atlas and adjusted for batch effects. The GE dataset represents a subset of the genomic mRNA expression data for patients with non-missing survival status at one year after initial diagnosis in genes identified by Gautschi et al (2008) in the Molecular Signatures Database (MsigDB; Subramanian et al (2005)) as lung-cancer associated members of the SRC signaling pathway.
}
\source{
	\describe{
	\item{TCGA}{http://cancergenome.nih.gov/}
	\item{MsigDB}{http://software.broadinstitute.org/gsea/msigdb/}
	}
}
\references{
Gautschi O, Tepper CG, Purnell PR, Izumiya Y, Evans CP, Green TP, et al. (2008) 
Regulation of Id1 expression by SRC: implications for targeting of the bone morphogenetic protein pathway in cancer. 
\emph{Cancer Research}. \bold{68}(7):2250–8. 

Subramanian A, Tamayo P, Mootha VK, Mukherjee S, Ebert BL, Gillette MA, et al. (2005) 
Gene set enrichment analysis: a knowledge-based approach for interpreting genome-wide expression profiles. 
\emph{Proc Natl Acad Sci USA}. \bold{102}(43):15545–50.
}
\examples{
data(GE)
str(GE)
}
\keyword{datasets}
