# Supplementary material for: Integrated genomic analysis of biological gene sets with applications in lung cancer prognosis
Source: BMC Bioinformatics. 2017 Jul 11;18:336. doi: 10.1186/s12859-017-1737-2 (PMC5505153; doi:10.1186/s12859-017-1737-2)
Supplement: Supplementary file 2 — iNote installable R package. (TAR 319 kb) [file 12859_2017_1737_MOESM2_ESM.tar › iNOTE/man/iNOTE-package.Rd]

\name{iNOTE-package}
\alias{iNOTE-package}
\alias{iNOTE}
\docType{package}
\title{
\packageTitle{iNOTE}
}
\description{
\packageDescription{iNOTE}
}

\author{
\packageAuthor{iNOTE}

Maintainer: \packageMaintainer{iNOTE}
}
\references{
Chu S.H. and Huang Y-T. (2017)
Integrative genomic analysis of biological gene sets with applications in lung cancer. (Revise and Resubmit)

Huang Y-T, Lin X. (2013)
Gene set analysis using variance component tests. 
\emph{BMC Bioinformatics}. \bold{14}(1):210. PMCID: PMC3776447

Huang Y-T, Vanderweele TJ, Lin X. (2014)
Joint analysis of SNP and gene expression data in genetic association studies of complex diseases. 
\emph{The Annals of Applied Statistics}. \bold{8}(1):352–76.
}


\keyword{ iNOTE }
